# Supplementary material for: Molecular Regulation of Yak Preadipocyte Differentiation and Proliferation by LncFAM200B and ceRNA Regulatory Network Analysis
Source: Cells. 2022 Aug 1;11(15):2366. doi: 10.3390/cells11152366 (PMC9368248; doi:10.3390/cells11152366)
Supplement: Supplementary file 1 [file cells-11-02366-s001.zip]

Archive with 9 entries (9 files):
- Figure S1 Reads length of small RNA sequencing.tif
- Figure S2 Function 433 .tif
- Figure S3 The Venn diagrams of DEGs and DEMs target genes.tif
- Figure S4 Binding site prediction.tif
- supplement fig legend.pdf
- Supplementary Table S1.xlsx
- Supplementary Table S2.xlsx
- Supplementary Table S3.xlsx
- Supplementary Table S4.xlsx
