# Supplementary material for: Molecular Regulation of Yak Preadipocyte Differentiation and Proliferation by LncFAM200B and ceRNA Regulatory Network Analysis
Source: Cells. 2022 Aug 1;11(15):2366. doi: 10.3390/cells11152366 (PMC9368248; doi:10.3390/cells11152366)
Supplement: Supplementary file 1 [file cells-11-02366-s001.zip › Supplementary Table S1.xlsx]

## Sheet: Table S1
Supplementary Table S1.Sequence reads statistics
mRNA reads statistics
sample	raw_reads	clean_reads	total_map	unique_map	multi_map
Ad_G_1	47714032	46401740	40795440(87.92%)	34059704(73.4%)	6735736(14.52%)
Ad_G_2	42385276	41295092	35024992(84.82%)	29006505(70.24%)	6018487(14.57%)
Ad_G_3	51885102	49884496	42221890(84.64%)	35663957(71.49%)	6557933(13.15%)
Ad_lnc200B_1	45884410	44624534	38261129(85.74%)	31578890(70.77%)	6682239(14.97%)
Ad_lnc200B_2	41528558	40231730	34356553(85.4%)	28438621(70.69%)	5917932(14.71%)
Ad_lnc200B_3	43404618	41994044	36401677(86.68%)	29977407(71.38%)	6424270(15.3%)
miRNA reads statistics
smaple	mapped mature of known miRNA	mapped uniq sRNA	mapped mature of novel miRNA	mapped uniq sRNA
Ad_G_1	481	3476	79	191
Ad_G_2	477	3348	72	173
Ad_G_3	490	3622	82	186
Ad_lnc200B_1	499	3914	86	202
Ad_lnc200B_2	495	3829	82	201
Ad_lnc200B_3	482	3759	88	199
