# Supplementary material for: Molecular Regulation of Yak Preadipocyte Differentiation and Proliferation by LncFAM200B and ceRNA Regulatory Network Analysis
Source: Cells. 2022 Aug 1;11(15):2366. doi: 10.3390/cells11152366 (PMC9368248; doi:10.3390/cells11152366)
Supplement: Supplementary file 1 [file cells-11-02366-s001.zip › Supplementary Table S2.xlsx]

## Sheet: Table S3
Supplementary Table S2.DEGs statistic
gene_id	Ad_lnc200B	Ad_G	log2FoldChange	pvalue	padj	gene_name
gene_ENSBGRG00000018939	1474.96	61.874	4.57424	2.61648e-42	3.7256e-38	OAS1
gene_ENSBGRG00000014066	2547.41	60.1145	5.40392	3.01873e-39	2.14918e-35	MX1
gene_ENSBGRG00000009247	303.083	6.27109	5.57845	7.52041e-26	3.56944e-22	ZBP1
gene_ENSBGRG00000006041	572.953	30.0131	4.25772	1.25124e-24	4.45411e-21	-
gene_ENSBGRG00000001303	1439.67	124.944	3.52669	5.74869e-24	1.63711e-20	-
gene_ENSBGRG00000017758	750.277	49.3333	3.92729	1.42393e-22	3.37922e-19	IFIT2
gene_ENSBGRG00000007487	267.091	35.7133	2.90634	5.16965e-22	1.05158e-18	-
novel.1606	194.772	1.72936	6.91498	6.42326e-22	1.14326e-18	-
gene_ENSBGRG00000002173	861.971	69.0347	3.6431	4.43464e-21	7.01609e-18	IFI44L
gene_ENSBGRG00000012275	349.871	33.6191	3.38016	7.12609e-21	1.01468e-17	DHX58
gene_ENSBGRG00000016212	1421.27	29.5063	5.5919	2.70312e-18	3.49907e-15	ISG15
gene_ENSBGRG00000004789	1541.06	389.568	1.98482	2.62997e-16	3.12068e-13	PML
gene_ENSBGRG00000017867	3482.37	415.249	3.06788	4.56619e-16	5.00139e-13	IFIT1
gene_ENSBGRG00000007559	1707.14	278.102	2.61783	5.21557e-16	5.30461e-13	PARP14
gene_ENSBGRG00000022760	390.278	35.9648	3.44388	5.62002e-16	5.3349e-13	SLFN11
gene_ENSBGRG00000015652	978.172	14.6241	6.06662	1.18888e-14	1.05802e-11	CMPK2
gene_ENSBGRG00000025144	241.193	0.353799	9.44989	1.01564e-13	8.50689e-11	-
gene_ENSBGRG00000007330	672.124	128.439	2.3865	1.03676e-12	8.20138e-10	PARP9
gene_ENSBGRG00000010858	79.179	258.726	-1.70593	1.94622e-12	1.45854e-09	RRM2
gene_ENSBGRG00000004611	418.519	60.2529	2.7981	2.06064e-12	1.46707e-09	EPSTI1
gene_ENSBGRG00000025480	3593.9	809.833	2.14988	3.31364e-12	2.24681e-09	ZNFX1
gene_ENSBGRG00000025149	69.4411	0	8.61649	2.43982e-11	1.57912e-08	-
transcript_ENSBGRT00000033848	269.016	48.3825	2.47617	5.12241e-11	3.17122e-08	-
gene_ENSBGRG00000015611	317.496	0	10.8075	1.02599e-10	6.08712e-08	RSAD2
transcript_ENSBGRT00000021467	120.116	408.577	-1.76566	2.23967e-10	1.22657e-07	-
gene_ENSBGRG00000012893	445.374	117.566	1.92191	2.21614e-10	1.22657e-07	TRIM21
gene_ENSBGRG00000016917	644.587	281.224	1.19733	2.57064e-10	1.35568e-07	IRF9
gene_ENSBGRG00000012118	698.436	209.773	1.73547	5.99829e-10	3.05035e-07	-
gene_ENSBGRG00000003400	45.9678	158.221	-1.78339	8.60632e-10	4.2257e-07	KIF20A
gene_ENSBGRG00000000969	971.816	369.978	1.39393	1.3985e-09	6.63776e-07	PARP12
gene_ENSBGRG00000018577	762.998	260.392	1.55157	1.4877e-09	6.83336e-07	CMTR2
novel.1697	44.0408	0	7.96034	1.71776e-09	7.64348e-07	-
gene_ENSBGRG00000010159	963.122	251.746	1.93611	2.04361e-09	8.5585e-07	PARP10
gene_ENSBGRG00000016732	1112.44	198.289	2.48786	1.98971e-09	8.5585e-07	SAMD9
gene_ENSBGRG00000026316	584.615	1259.28	-1.10736	2.29095e-09	9.32023e-07	CHI3L1
gene_ENSBGRG00000017794	1295.88	315.314	2.0394	2.36937e-09	9.3715e-07	IFIT3
gene_ENSBGRG00000019358	17.973	94.7539	-2.39507	2.73625e-09	1.05301e-06	CENPF
gene_ENSBGRG00000021148	437.869	85.1327	2.36387	3.57226e-09	1.33856e-06	HERC5
gene_ENSBGRG00000002150	178.483	0	9.9766	4.4285e-09	1.61686e-06	-
gene_ENSBGRG00000017350	750.486	50.6555	3.88928	5.95838e-09	2.12103e-06	IFIH1
gene_ENSBGRG00000011996	262.853	49.8875	2.39649	1.0504e-08	3.64797e-06	IFI6
gene_ENSBGRG00000013415	70.2367	9.5385	2.87814	1.17145e-08	3.97149e-06	XAF1
gene_ENSBGRG00000026763	13.8257	62.6339	-2.17355	1.90981e-08	6.32414e-06	BUB1
gene_ENSBGRG00000020988	138.036	12.1093	3.51066	2.91248e-08	9.42517e-06	-
gene_ENSBGRG00000017931	1700.5	625.492	1.44317	3.16039e-08	1.00002e-05	IFIT5
gene_ENSBGRG00000021028	230.502	41.1183	2.48703	3.44501e-08	1.06638e-05	-
gene_ENSBGRG00000009973	48.7604	168.996	-1.78842	5.8828e-08	1.78224e-05	CDC20
gene_ENSBGRG00000022264	904.272	299.187	1.59569	6.46847e-08	1.91884e-05	UBA7
gene_ENSBGRG00000012523	1549.39	529.808	1.54834	9.05002e-08	2.62986e-05	EIF2AK2
gene_ENSBGRG00000012356	19.8069	83.1292	-2.07057	9.9838e-08	2.84319e-05	-
gene_ENSBGRG00000000221	141.473	305.617	-1.11039	1.3876e-07	3.72792e-05	F3
gene_ENSBGRG00000003489	363.293	103.515	1.81127	2.24592e-07	5.81449e-05	-
gene_ENSBGRG00000020251	767.755	1693.65	-1.14164	3.84718e-07	9.64819e-05	-
gene_ENSBGRG00000000024	54.8106	9.74477	2.47987	3.86226e-07	9.64819e-05	-
gene_ENSBGRG00000012709	235.966	85.9889	1.45721	4.38772e-07	0.000107719	-
gene_ENSBGRG00000012633	18.983	71.2465	-1.90565	6.51074e-07	0.000157129	-
novel.128	84.666	180.899	-1.09522	1.27062e-06	0.000301539	-
gene_ENSBGRG00000007929	70.5855	12.4343	2.49179	1.34696e-06	0.000314416	-
novel.1349	1740.44	814.688	1.09531	1.44433e-06	0.00032404	-
novel.1805	954.842	375.838	1.34522	1.56911e-06	0.000343731	-
novel.1463	92.4571	199.293	-1.10926	1.65147e-06	0.000350975	-
gene_ENSBGRG00000015397	601.867	252.959	1.25082	1.64977e-06	0.000350975	AGRN
gene_ENSBGRG00000005796	76.0917	18.4063	2.04557	1.81817e-06	0.000380719	RBM43
gene_ENSBGRG00000003840	22.3655	0	6.98338	1.97494e-06	0.000407554	TNFSF10
gene_ENSBGRG00000002914	219.463	60.537	1.86047	2.13815e-06	0.000434931	-
gene_ENSBGRG00000018710	32.5569	0.297774	6.56324	2.17549e-06	0.000436293	OAS2
gene_ENSBGRG00000000268	874.006	387.31	1.17523	2.48181e-06	0.000477548	-
transcript_ENSBGRT00000043517	1106.87	143.636	2.94632	3.44281e-06	0.000653629	-
gene_ENSBGRG00000017269	1350.13	553.78	1.28621	3.7513e-06	0.000702826	TRIM25
gene_ENSBGRG00000024376	23.0693	69.2274	-1.58335	4.77822e-06	0.000873292	-
gene_ENSBGRG00000022060	367.506	134.036	1.45654	4.78382e-06	0.000873292	TAP1
gene_ENSBGRG00000006747	21.053	68.9996	-1.71008	9.25975e-06	0.00155117	CCNA2
novel.1802	22.6902	65.546	-1.52906	9.11723e-06	0.00155117	-
novel.268	29.6495	1.30315	4.5289	9.11446e-06	0.00155117	-
gene_ENSBGRG00000008643	1823.67	662.329	1.4614	9.8088e-06	0.00162404	ADAR
gene_ENSBGRG00000020999	22.8501	76.3111	-1.74355	9.98401e-06	0.00163405	KIF11
gene_ENSBGRG00000009337	44.6681	8.28869	2.43052	1.01213e-05	0.0016377	CGAS
gene_ENSBGRG00000025154	50.2256	0	8.14772	1.06359e-05	0.00170163	-
gene_ENSBGRG00000001867	89.5949	732.137	-3.03009	1.11147e-05	0.00173915	HSPA6
gene_ENSBGRG00000002101	225.352	74.6635	1.59416	1.51565e-05	0.0023458	SHFL
gene_ENSBGRG00000019090	128.518	37.0764	1.79487	1.69038e-05	0.00258809	PARM1
gene_ENSBGRG00000002936	23.894	0.595548	5.24186	1.84325e-05	0.00276274	-
gene_ENSBGRG00000017633	70.6513	170.688	-1.26824	1.89216e-05	0.00280651	TOP2A
gene_ENSBGRG00000007011	762.635	331.697	1.20244	2.29216e-05	0.00336475	FBXO33
gene_ENSBGRG00000016906	29.4442	78.1538	-1.40678	3.04289e-05	0.00433277	CDCA2
gene_ENSBGRG00000004061	16.2784	52.6911	-1.69087	3.20536e-05	0.00446313	KIF2C
novel.307	74.4069	158.399	-1.0928	5.3281e-05	0.0070247	-
gene_ENSBGRG00000021166	355.828	141.276	1.33365	5.52224e-05	0.00721387	TREX1
gene_ENSBGRG00000013764	16.8936	52.9258	-1.644	6.86632e-05	0.00880807	SKA3
gene_ENSBGRG00000012371	132.144	266.517	-1.00962	7.14265e-05	0.00908073	MYBL2
gene_ENSBGRG00000001272	635.316	279.889	1.1829	7.32074e-05	0.00922478	-
gene_ENSBGRG00000008249	339.399	138.316	1.2964	7.58205e-05	0.00947025	-
gene_ENSBGRG00000016585	90.3533	34.5125	1.38997	7.70001e-05	0.00953395	-
gene_ENSBGRG00000020219	56.4478	125.241	-1.1461	9.11112e-05	0.0109943	KIF23
gene_ENSBGRG00000007318	20.0019	54.0883	-1.43392	0.000105881	0.0124598	CHTF18
gene_ENSBGRG00000018066	115.435	47.6778	1.27679	0.000122556	0.0142254	NOTCH3
gene_ENSBGRG00000002820	34.2472	84.0862	-1.295	0.000130966	0.0149187	NUF2
gene_ENSBGRG00000009946	85.9169	15.6867	2.4511	0.000155493	0.0170312	-
gene_ENSBGRG00000020652	6.11418	33.4923	-2.45208	0.000161355	0.0172747	SHCBP1
gene_ENSBGRG00000004593	3.45067	21.204	-2.63466	0.000176297	0.0187335	FBXO5
gene_ENSBGRG00000001616	9.39093	40.2019	-2.11214	0.000191107	0.0195768	TROAP
novel.778	10.8277	42.4978	-1.97261	0.000190733	0.0195768	-
gene_ENSBGRG00000023565	4.3665	25.5983	-2.54177	0.000218783	0.0217849	-
gene_ENSBGRG00000024919	14.4529	0.611941	4.508	0.000217543	0.0217849	TACSTD2
gene_ENSBGRG00000011969	8.45282	39.1068	-2.20278	0.000232183	0.0228135	PIMREG
gene_ENSBGRG00000022174	10.352	38.0957	-1.88721	0.000239379	0.023346	NEK2
gene_ENSBGRG00000013010	74.349	31.9923	1.218	0.000297817	0.0282707	-
gene_ENSBGRG00000015833	14.6291	43.4652	-1.57218	0.000331726	0.0306717	-
novel.1852	355.534	794.498	-1.16057	0.000364459	0.0330544	-
gene_ENSBGRG00000016269	21.1236	2.01075	3.43398	0.000372748	0.0331722	HES4
gene_ENSBGRG00000023413	13.9361	43.3301	-1.63413	0.000384548	0.0338812	CENPN
novel.1177	16.0466	47.6215	-1.57433	0.000385474	0.0338812	-
novel.127	66.6096	138.436	-1.05763	0.000387891	0.0338846	-
gene_ENSBGRG00000007343	141.943	63.7592	1.15489	0.000398702	0.0346165	-
gene_ENSBGRG00000024475	31.4292	81.1064	-1.36714	0.000444117	0.037867	IQGAP3
gene_ENSBGRG00000008636	92.323	44.8951	1.03689	0.00046867	0.0392553	DYNC1I1
novel.241	229.555	489.463	-1.0928	0.000569413	0.0458071	-
gene_ENSBGRG00000005949	7.58591	28.5555	-1.92443	0.000582743	0.0466162	ARHGEF39
