# Supplementary material for: Molecular Regulation of Yak Preadipocyte Differentiation and Proliferation by LncFAM200B and ceRNA Regulatory Network Analysis
Source: Cells. 2022 Aug 1;11(15):2366. doi: 10.3390/cells11152366 (PMC9368248; doi:10.3390/cells11152366)
Supplement: Supplementary file 1 [file cells-11-02366-s001.zip › Supplementary Table S3.xlsx]

## Sheet: Supplementary Table S4 DEMs sta
Supplementary Table S3.DEMs statistic
miRNA	log2FoldChange(lnc200B/G)	padj
bta-miR-7	1.72	3.26e-13
bta-miR-148c	-0.638	3.21e-07
bta-miR-152	-0.638	3.21e-07
bta-miR-25	-0.548	2.41e-06
bta-miR-6529a	-0.732	0.0008
bta-miR-6529b	-0.74	0.0008
novel_459	2.25	0.0008
bta-miR-186	0.54	0.0008
bta-miR-30e-5p	0.658	0.0026
bta-miR-21-5p	0.385	0.0056
bta-miR-30d	0.568	0.0059
bta-miR-380-3p	-0.641	0.0088
novel_94	1.335	0.0088
bta-miR-365-3p	0.778	0.011
bta-miR-129	-0.54	0.0174
bta-miR-6119-5p	1.257	0.0174
bta-miR-423-3p	0.346	0.0188
bta-miR-24-3p	-0.268	0.0201
bta-miR-27b	-0.354	0.0241
bta-miR-151-3p	-0.394	0.0244
bta-miR-181a	0.356	0.0308
bta-miR-30a-5p	0.522	0.0311
bta-miR-379	-0.371	0.0315
bta-miR-27a-5p	-0.355	0.0421
bta-miR-362-5p	0.659	0.0435
