# Supplementary material for: Molecular Regulation of Yak Preadipocyte Differentiation and Proliferation by LncFAM200B and ceRNA Regulatory Network Analysis
Source: Cells. 2022 Aug 1;11(15):2366. doi: 10.3390/cells11152366 (PMC9368248; doi:10.3390/cells11152366)
Supplement: Supplementary file 1 [file cells-11-02366-s001.zip › Supplementary Table S4.xlsx]

## Sheet: Table S5
Supplementary Table S4.Primers information
miRNAs RT primers
miRNAs	Primer sequence	Accession ID
bta-miR-152	CTCAACTGGTGTCGTGGAGTCGGCAATTCAGTTGAGCCCAAGTT	MIMAT0009238
bta-miR-6529a	CTCAACTGGTGTCGTGGAGTCGGCAATTCAGTTGAGACTCTGCG	MIMAT0025565
bta-miR-6529b	CTCAACTGGTGTCGTGGAGTCGGCAATTCAGTTGAGAGAGATCA	MIMAT0029947
bta-miR-380-3p	CTCAACTGGTGTCGTGGAGTCGGCAATTCAGTTGAGAGACGTGG	MIMAT0003804
bta-miR-27a-5p	CTCAACTGGTGTCGTGGAGTCGGCAATTCAGTTGAGTGCTCACA	MIMAT0012532
bta-miR-148c	CTCAACTGGTGTCGTGGAGTCGGCAATTCAGTTGAGTCAGTGCA	MIMAT0016933
qPCR primers
Gene name	Primer sequence	Accession ID
NOTCH3	F:GAGAGTCTGATGGGGGAGGT R:CAATCCACAGCGTCCTCAGT	XM_005904158
HES4	F:AGGGCCATACCTATCCTGGG R:TAGAGTACCAGGTCGGGGCT	XM_005888914
FBXO33	F:ACCCCAACGTCACTGTCATC R:CTCCAGTTCTGCTGCAGTGA	XM_005902296
TRIM21	F:CTGATCGCAGAGCTGGAGAG R:GGCGACATCCAACTCCTTCA	XM_005909891
ADAR	F:GCTCTGCTCCTTCCGATACC R:TATCCAGTTCCCGTAGCCCA	XM_005898759
IFIT2	F:ATAAAACACCGCAGAGGCCA R:ATAGTAGACCCAGGCGTGGT	XM_005896039
IFI44L	F:TGTCAGAGCCTACAGTCCCT R:CACTATGGCTTGGCGAGTCA	XM_014481778
SLFN11	F:TCTACACCATCCTCAGGGGG R:CCGTGTAGCCTCCCGTATTC	XM_005899702
CMPK2	F:CTGCTCAAACCCGACCTGAT R:CTCAGCCTCCTCTCTGGTCT	XM_014480371
AGRN	F:GCATCTGGGATGAGGACTCG R:CTGGCCTTCTTCAGCTCACA	XM_014482732
CCNA2	F:CCTGCAAACTGCAAAGTTGA R:GCTAAATGAAAGGCCACTGC	XM_014477116
CCNB1	F:AATCGGTGACTTTGCCTTTG R:AGGGCGACCCAGACTAAAAT	XM_005889358
CCND1	F:GATCAGATGTGACCCGGACT R:TCCTCCTCCTCTTCCTCCTC	XM_014482632
KI67	F:AGAGCCAACACTCCGAAGAA R:GCTGAGCTTTCCCTATGACG	XM_005889857
PPARG	F:CCTAAAATACGGCGTGCACG R:CAGCAAACTCGAACTTGGGC	XM_005902845
C/EBPα	F:GTGGACAAGAACAGCAACGAGTA R:GCGGTCATTGTCACTGGTCAG	XM_005893918
lncFAM200B	F:GCTTCCCATCAGAAAGTATCAGG R:TTGTGTTGGTAGCTTGACTACG	MT975517
GAPDH	F:GGGTGTGAACCACGAGAAGT R:GGTCATAAGTCCCTCCACGA	XM_014482068
bta-miR-152-F	GCCGAGTCAGTGCATGACAG	MIMAT0009238
bta-miR-6529a-F	GCCGAGAGGGCTTAGCTGCT	MIMAT0025565
bta-miR-6529b-F	GCCGAGTATGTAATGTGGTC	MIMAT0029947
bta-miR-380-3p-F	GCCGAGGAGAGATCAGAGGC	MIMAT0003804
bta-miR-27a-5p-F	GCCGAGACTCTGCGCCTCTG	MIMAT0012532
bta-miR-148c-F	GCCGAGCCAAGTTCTGTCAT	MIMAT0016933
U6-F	GCTTCGGCAGCACATATACT	XR_003035828
universal R	CTCAACTGGTGTCGTGGA
